# Supplementary material for: Desmocollin-3 Is a Novel Target Receptor for Targeted Drug Delivery for Malignant Prostate Cancer
Source: Pharmaceutics. 2026 Jun 29;18(7):802. doi: 10.3390/pharmaceutics18070802 (PMC13415596; doi:10.3390/pharmaceutics18070802)
Supplement: Supplementary file 1 [file pharmaceutics-18-00802-s001.zip]

Archive with 1 entries (1 files):
- pharmaceutics-4372626-supplementary.pdf
